# Supplementary material for: Multi-Analytical Approach to Characterize the Degradation of Different Types of Microplastics: Identification and Quantification of Released Organic Compounds
Source: Molecules. 2023 Feb 1;28(3):1382. doi: 10.3390/molecules28031382 (PMC9919824; doi:10.3390/molecules28031382)
Supplement: Supplementary file 1 [file molecules-28-01382-s001.zip]

Archive with 1 entries (1 files):
- molecules-2164445-supplementary.pdf
